# Supplementary material for: Improving nutritional status after allogeneic stem cell transplantation: results of phase 2 ALLONUT clinical trial
Source: Bone Marrow Transplant. 2024 Mar 20;59(7):957–64. doi: 10.1038/s41409-024-02271-w (PMC11226397; doi:10.1038/s41409-024-02271-w)
Supplement: Supplementary file 1 — Supplemental Table 1 [file 41409_2024_2271_MOESM1_ESM.xls]

## Sheet: Feuil1
	Pregreffe																														D0
	Q1	Q2	Q3	Q4	Q5	Q6	Q7	Q8	Q9	Q10	Q11	Q12	Q13	Q14	Q15	Q16	Q17	Q18	Q19	Q20	Q21	Q22	Q23	Q24	Q25	Q26	Q27	Q28	Q29	Q30	Q1	Q2	Q3	Q4	Q5	Q6	Q7	Q8	Q9	Q10	Q11	Q12	Q13	Q14	Q15	Q16	Q17	Q18	Q19
P1	1	1	1	1	1	1	1	2	1	2	2	2	1	1	1	1	2	2	1	2	2	2	2	2	2	2	1	1	6	5	NA	NA	NA	2	1	NA	NA	1	1	2	4	2	2	1	1	2	1	2	1
P2	3	4	2	1	1	3	3	1	1	3	1	3	1	1	1	3	2	4	3	2	3	3	2	3	1	2	2	2	3	4	NA	NA	NA	1	1	NA	NA	2	2	2	1	4	1	1	1	1	1	2	1
P3	2	2	1	2	1	2	1	1	2	2	1	2	1	1	1	1	1	2	2	1	1	1	1	1	1	2	1	1	4	5	NA	NA	NA	1	1	NA	NA	1	1	2	1	1	2	1	1	4	1	1	1
P4	1	1	1	1	1	2	2	2	1	2	1	2	1	1	1	1	1	2	1	1	1	1	1	1	1	1	1	1	5	6	NA	NA	NA	2	1	NA	NA	2	2	2	2	2	1	1	1	1	2	2	1
P5	2	4	2	2	2	ND	3	2	2	3	2	2	2	1	1	2	3	3	2	1	3	3	4	3	2	1	3	1	3	4	NA	NA	NA	4	2	NA	NA	2	3	4	4	4	4	1	1	1	4	4	4
P6	2	2	1	1	1	4	2	2	2	3	3	3	1	1	1	1	1	3	2	2	2	2	2	2	1	3	3	3	3	5	NA	NA	NA	3	1	NA	NA	1	4	4	1	3	1	1	1	1	1	2	1
P7	1	1	1	1	1	1	1	1	1	2	1	2	1	1	1	2	1	1	1	1	2	1	1	1	1	1	1	1	6	6	NA	NA	NA	1	1	NA	NA	1	1	1	1	1	3	1	1	1	1	2	1
P8	NA	NA	NA	2	1	NA	NA	2	2	3	4	2	2	2	1	4	1	3	2	2	2	4	2	1	1	2	NA	1	3	3	NA	NA	NA	2	1	NA	NA	2	2	3	4	2	2	2	1	4	1	3	2
P9	ND	ND	ND	ND	ND	ND	ND	ND	ND	ND	ND	ND	ND	ND	ND	ND	ND	ND	ND	ND	ND	ND	ND	ND	ND	ND	ND	ND	ND	ND	NA	NA	NA	2	1	NA	NA	1	2	4	2	4	4	2	1	4	1	4	3
P10	2	2	1	1	1	1	2	2	1	3	2	2	1	2	1	2	2	2	2	1	3	3	2	3	1	2	2	1	5	5	NA	NA	NA	2	1	NA	NA	1	4	2	1	2	4	4	2	1	4	3	1
P11	1	1	1	1	1	1	1	1	1	2	1	1	1	1	1	3	1	1	1	1	2	3	1	2	1	1	2	1	7	7	NA	NA	NA	2	1	NA	NA	1	2	2	2	2	3	1	1	2	1	2	2
P12	1	2	1	1	1	2	2	1	1	2	2	2	1	1	1	1	1	2	1	1	2	2	2	1	1	1	2	1	5	6	NA	NA	NA	1	1	NA	NA	2	1	2	2	1	2	2	1	1	3	2	1
P13	1	2	1	1	1	1	1	1	1	2	1	2	1	1	1	1	1	1	1	1	2	2	1	1	1	1	1	1	4	6	NA	NA	NA	1	1	NA	NA	1	1	2	1	1	1	1	1	4	1	2	1
P14	2	2	1	3	1	2	2	1	2	2	3	2	1	2	2	1	1	2	2	2	3	4	3	2	3	2	2	1	5	5	NA	NA	NA	2	1	NA	NA	1	1	2	1	2	1	1	1	4	1	2	2
P15	3	2	1	1	1	1	1	1	2	2	2	1	1	1	1	2	1	1	2	2	1	1	1	1	1	2	2	1	5	7	NA	NA	NA	3	1	NA	NA	1	2	2	2	1	1	1	1	2	1	1	1
P16	2	1	1	2	1	4	3	3	3	3	2	4	2	1	2	1	1	2	1	2	3	3	2	3	1	1	3	2	5	6	NA	NA	NA	ND	ND	NA	NA	ND	3	4	2	3	4	4	2	4	2	3	3
P17	2	2	1	1	1	2	2	1	2	2	2	2	1	1	1	1	1	2	3	1	2	3	2	2	1	2	3	3	5	5	NA	NA	NA	1	1	NA	NA	1	2	2	2	3	4	2	1	4	3	2	1
P18	2	3	2	1	1	3	3	2	1	2	1	3	1	1	1	1	1	2	2	1	1	2	1	1	2	1	3	4	4	5	NA	NA	NA	4	2	NA	NA	1	1	3	4	3	4	2	1	2	1	3	1
P19	2	2	1	1	1	2	2	2	1	3	1	2	1	1	1	1	1	2	1	1	2	1	1	1	1	1	2	1	6	6	NA	NA	NA	3	1	NA	NA	2	1	4	3	3	2	1	1	2	1	3	1
P20	1	1	1	1	1	1	1	1	1	2	1	1	2	1	1	1	1	1	1	1	1	1	1	1	1	1	2	1	6	6	NA	NA	NA	3	1	NA	NA	1	1	3	2	2	2	1	1	2	1	2	1
P21	1	1	1	1	1	1	1	1	1	2	1	1	1	1	1	1	1	1	1	1	1	2	1	1	1	1	1	1	7	7	NA	NA	NA	1	1	NA	NA	1	1	2	1	1	1	1	1	1	1	2	2
P22	2	2	1	1	1	1	2	2	1	2	1	2	1	1	1	1	2	2	1	1	1	2	1	1	1	1	1	1	6	6	NA	NA	NA	3	1	NA	NA	2	1	3	3	3	3	2	1	1	3	3	1
P23	2	1	1	1	1	ND	3	4	1	2	1	2	1	1	1	1	1	2	1	1	2	2	1	1	2	1	2	1	5	4	NA	NA	NA	2	1	NA	NA	4	2	3	4	2	1	1	1	4	1	1	2
P24	1	2	1	1	1	1	1	2	2	1	2	2	1	1	1	1	1	1	2	1	2	2	1	1	1	1	1	2	6	6	NA	NA	NA	1	1	NA	NA	3	3	2	2	2	2	2	1	1	4	3	2
P25	2	2	1	2	1	2	2	4	3	3	3	3	2	1	1	2	2	3	2	ND	1	4	2	3	2	2	2	2	4	4	NA	NA	NA	4	2	NA	NA	3	3	4	1	4	3	4	2	4	1	4	4
P26	2	2	1	2	1	1	1	1	1	2	2	2	1	1	1	1	1	2	1	1	2	2	2	2	2	1	1	1	5	5	NA	NA	NA	4	2	NA	NA	2	2	4	3	4	4	1	1	1	1	4	1
P27	2	2	1	1	1	1	2	1	2	2	1	2	1	1	1	1	1	2	1	2	2	2	2	2	1	1	2	1	6	6	NA	NA	NA	4	1	NA	NA	ND	ND	ND	ND	ND	ND	ND	ND	1	3	2	1
P28	2	2	1	1	1	2	2	2	1	2	2	2	1	2	1	1	1	1	1	1	2	2	2	1	ND	1	2	1	5	5	NA	NA	NA	2	1	NA	NA	2	1	3	2	2	2	1	1	1	2	3	1
P29	1	1	1	1	1	1	1	1	1	2	1	1	1	1	1	1	1	1	1	1	1	2	1	1	2	2	1	4	5	5	NA	NA	NA	ND	ND	NA	NA	ND	ND	ND	ND	ND	ND	ND	ND	ND	ND	ND	ND
P30	2	2	1	1	1	2	2	3	1	2	1	2	1	1	1	1	2	2	1	1	1	2	2	1	2	2	2	1	4	4	NA	NA	NA	3	1	NA	NA	3	1	4	3	4	4	3	1	1	1	4	1
P31	4	3	1	1	1	4	3	4	4	4	1	4	1	2	1	1	1	4	3	1	1	1	1	1	2	1	1	1	4	3
P32	2	4	3	1	1	2	2	3	1	2	2	3	2	1	1	1	2	3	1	1	2	2	2	2	2	2	2	1	5	5	NA	NA	NA	1	1	NA	NA	2	3	2	1	2	2	2	2	ND	2	2	2
P33	1	1	1	1	1	4	4	1	4	3	3	4	2	1	1	1	1	3	4	2	3	3	2	3	2	3	4	1	3	4	NA	NA	NA	ND	ND	NA	NA	ND	ND	ND	ND	ND	ND	ND	ND	ND	ND	ND	ND
P34	1	2	1	1	1	2	2	2	1	2	1	1	1	1	1	1	2	1	1	1	1	2	2	1	1	1	1	3	5	5	NA	NA	NA	ND	ND	NA	NA	ND	ND	ND	ND	ND	ND	ND	ND	ND	ND	ND	ND
P35	ND	ND	ND	ND	ND	ND	ND	ND	ND	ND	ND	ND	ND	ND	ND	ND	ND	ND	ND	ND	ND	ND	ND	ND	ND	ND	ND	ND	ND	ND	NA	NA	NA	ND	ND	NA	NA	ND	ND	ND	ND	ND	ND	ND	ND	ND	ND	ND	ND
P36	1	1	1	1	1	1	1	1	1	1	1	1	1	1	1	1	1	1	1	1	1	1	1	1	1	2	4	2	6	6	NA	NA	NA	1	1	NA	NA	1	1	1	1	1	1	1	1	1	1	1	1
P37	1	1	1	1	1	1	1	1	1	2	1	1	1	1	1	2	1	2	1	1	1	1	2	2	1	1	1	1	7	7	NA	NA	NA	1	1	NA	NA	1	1	2	4	1	2	1	1	2	1	2	2
P38	ND	ND	ND	ND	ND	ND	ND	ND	ND	ND	ND	ND	ND	ND	ND	ND	ND	ND	ND	ND	ND	ND	ND	ND	ND	ND	ND	ND	ND	ND	NA	NA	NA	1	1	NA	NA	2	2	3	3	3	2	2	1	1	2	2	1
P39	1	1	1	2	1	1	1	1	1	1	1	1	1	1	1	1	1	1	1	1	1	1	1	1	1	1	1	1	5	5	NA	NA	NA	3	1	NA	NA	1	1		1	1	2	1	1	1	4	2	1
P40	1	1	1	1	1	1	1	2	1	2	1	1	1	2	1	1	1	1	1	1	2	2	1	2	1	1	1	1	6	7	NA	NA	NA	3	1	NA	NA	1	1	2	1	2	2	2	2	2	2	2	1
P41	1	1	1	2	1	1	1	2	1	2	2	1	1	1	1	1	1	1	1	1	1	2	1	2	3	1	1	1	6	6	NA	NA	NA	4	2	NA	NA	1	1	4	2	4	4	1	1	1	2	4	1
P42	2	2	1	1	1	1	1	1	1	2	2	2	1	1	1	ND	ND	ND	ND	ND	ND	ND	ND	ND	ND	ND	ND	ND	ND	ND	NA	NA	NA	ND	ND	NA	NA	ND	ND	ND	ND	ND	ND	ND	ND	ND	ND	ND	ND
P43	1	1	1	1	1	2	4	2	2	2	2	2	1	1	1	1	1	2	1	1	1	2	1	1	1	1	1	1	5	5	NA	NA	NA	2	1	NA	NA	1	3	3	3	2	2	1	2	1	1	2	3
P44	ND	ND	ND	ND	ND	ND	ND	ND	ND	ND	ND	ND	ND	ND	ND	ND	ND	ND	ND	ND	ND	ND	ND	ND	ND	ND	ND	ND	ND	ND	NA	NA	NA	ND	ND	NA	NA	ND	ND	ND	ND	ND	ND	ND	ND	ND	ND	ND	ND
P45	1	1	1	2	1	1	1	4	3	1	3	2	1	1	1	1	1	2	1	2	2	2	2	2	1	1	1	1	6	7	NA	NA	NA	4	2	NA	NA	1	1	4	4	2	4	1	1	1	1	4	4
P46	1	1	1	1	1	1	1	1	1	1	1	1	1	1	1	1	1	1	1	1	1	1	1	1	1	1	1	1	7	7	NA	NA	NA	1	1	NA	NA	1	1	1	1	2	1	1	1	2	1	1	1
P47	3	2	2	3	1	2	3	2	4	3	2	2	1	1	1	2	2	3	3	2	3	3	2	2	3	2	2	1	4	4	NA	NA	NA	2	2	NA	NA	1	4	4	2	2	2	2	1	2	1	2	2
P48	1	1	1	2	1	2	2	3	1	2	3	2	1	1	1	1	2	2	2	1	1	1	1	1	2	1	1	2	5	5	NA	NA	NA	2	1	NA	NA	1	1	2	2	2	2	1	1	1	3	2	2
P49	1	1	1	1	1	1	1	1	2	2	1	1	1	1	1	1	1	1	2	1	1	2	1	1	1	2	4	1	6	6	NA	NA	NA	ND	ND	NA	NA	ND	ND	ND	ND	ND	ND	ND	ND	ND	ND	ND	ND
P50	ND	ND	ND	ND	ND	ND	ND	ND	ND	ND	ND	ND	ND	ND	ND	ND	ND	ND	ND	ND	ND	ND	ND	ND	ND	ND	ND	ND	ND	ND	NA	NA	NA	1	1	NA	NA	1	2	2	2	1	1	1	1	1	3	2	1
P51	2	1	1	3	1	2	2	1	2	3	3	3	2	2	1	3	1	3	1	2	4	4	3	4	3	3	2	2	5	4	NA	NA	NA	ND	ND	NA	NA	ND	ND	ND	ND	ND	ND	ND	ND	ND	ND	ND	ND
P52	ND	ND	ND	ND	ND	ND	ND	ND	ND	ND	ND	ND	ND	ND	ND	ND	ND	ND	ND	ND	ND	ND	ND	ND	ND	ND	ND	ND	ND	ND	NA	NA	NA	2	1	NA	NA	1	2	3	2	3	4	4	1	1	4	3	1
P53	3	4	1	1	1	2	2	2	1	3	3	3	1	1	1	1	1	3	1	1	3	3	1	2	2	2	3	1	4	4	NA	NA	NA	3	1	NA	NA	1	1	4	4	4	4	1	1	3	1	3	1
P54	3	2	1	1	1	1	1	2	2	2	1	3	1	1	1	2	1	2	2	2	2	3	3	2	1	2	4	2	4	4	NA	NA	NA	2	1	NA	NA	1	1	2	1	1	3	1	1	1	3	2	2
P55	4	3	4	3	1	4	4	3	4	4	4	4	4	4	1	2	4	4	4	4	3	3	3	2	2	2	4	2	2	2
P56	1	2	1	1	1	2	4	1	1	2	4	3	1	2	2	2	1	2	2	1	2	3	2	2	1	2	2	3	5	5	NA	NA	NA	2	1	NA	NA	1	1	3	3	2	1	1	2	1	1	3	1
P57	ND	ND	ND	ND	ND	ND	ND	ND	ND	ND	ND	ND	ND	ND	ND	ND	ND	ND	ND	ND	ND	ND	ND	ND	ND	ND	ND	ND	ND	ND	NA	NA	NA	2	1	NA	NA	1	2	2	1	2	2	1	2	1	2	2	1
P58	1	1	1	1	1	1	1	1	1	1	1	1	1	1	1	1	1	1	1	1	1	1	2	1	1	2	2	1	7	4	NA	NA	NA	4	1	NA	NA	1	3	4	2	3	4	2	2	3	1	3	3
P59	1	1	1	1	1	1	1	2	1	2	3	2	1	1	1	3	1	1	1	1	4	4	2	4	1	2	2	1	5	4	NA	NA	NA	3	1	NA	NA	1	2	4	2	2	2	2	1	2	1	4	1
P60	3	NA	NA	2	3	NA	NA	1	1	4	2	2	2	1	1	1	2	2	1	1	1	4	1	1	2	4	4	1	7	6	NA	NA	NA	4	1	NA	NA	3	2	4	1	4	4	1	1	1	3	4	1
P61	2	1	1	1	1	1	1	1	1	1	1	1	1	1	1	1	1	1	1	1	1	1	1	1	1	1	1	1	7	7	NA	NA	NA	ND	ND	NA	NA	ND	ND	ND	ND	ND	ND	ND	ND	ND	ND	ND	ND
P62	1	1	1	1	1	1	1	2	1	1	1	1	1	1	1	1	2	1	1	1	2	2	1	1	1	1	1	1	4	7	NA	NA	NA	ND	ND	NA	NA	ND	ND	ND	ND	ND	ND	ND	ND	ND	ND	ND	ND
P63	1	1	1	1	1	1	1	1	2	2	1	1	1	1	1	1	1	1	2	1	1	1	1	1	1	1	1	1	6	6	NA	NA	NA	ND	ND	NA	NA	ND	ND	ND	ND	ND	ND	ND	ND	ND	ND	ND	ND
P64	2	4	1	1	1	2	2	1	2	3	4	4	2	2	1	1	2	2	2	2	4	4	3	4	4	1	1	1	3	5	NA	NA	NA	ND	ND	NA	NA	ND	ND	ND	ND	ND	ND	ND	ND	ND	ND	ND	ND
P65	1	1	1	1	1	1	1	2	2	2	2	2	1	1	1	1	1	2	1	1	4	4	1	2	1	1	1	1	6	5	NA	NA	NA	ND	ND	NA	NA	ND	ND	ND	ND	ND	ND	ND	ND	ND	ND	ND	ND
P66	1	1	1	1	1	1	1	2	1	2	1	1	1	1	1	1	1	2	1	1	1	2	1	1	1	1	1	1	6	6	NA	NA	NA	ND	ND	NA	NA	ND	ND	ND	ND	ND	ND	ND	ND	ND	ND	ND	ND
P67	ND	ND	ND	ND	ND	ND	ND	ND	ND	ND	ND	ND	ND	ND	ND	ND	ND	ND	ND	ND	ND	ND	ND	ND	ND	ND	ND	ND	ND	ND	NA	NA	NA	1	1	NA	NA	1	1	1	1	1	2	2	1	1	1	2	1
P68	ND	ND	ND	ND	ND	ND	ND	ND	ND	ND	ND	ND	ND	ND	ND	ND	ND	ND	ND	ND	ND	ND	ND	ND	ND	ND	ND	ND	ND	ND	NA	NA	NA	1	1	NA	NA	1	2	2	3	2	2	1	1	1	3	2	2
P69	1	1	1	1	1	1	1	2	1	1	1	1	1	1	1	1	1	1	1	1	2	2	1	1	1	2	2	1	5	5	NA	NA	NA	2	1	NA	NA	1	2	2	1	2	2	1	1	2	1	2	2
P70	4	4	2	1	1	3	3	2	2	3	4	3	1	2	2	2	2	2	1	4	4	4	2	2	2	4	4	4	5	2	NA	NA	NA	2	1	NA	NA	2	2	3	4	3	3	3	2	2	1	3	1
	ND: not done
	NA: not applicable
[truncated: 102 more columns]
